# Supplementary material for: Distribution and Niche Separation of Planktonic Microbial Communities in the Water Columns from the Surface to the Hadal Waters of the Japan Trench under the Eutrophic Ocean
Source: Front Microbiol. 2016 Aug 10;7:1261. doi: 10.3389/fmicb.2016.01261 (PMC4978738; doi:10.3389/fmicb.2016.01261)
Supplement: Supplementary file 1 [file Table_1.XLSX]

## Sheet: Sheet1
Table S1. Location, water depth and sampling date of each sampling station in this study.
Cruise ID and stations	Position		Bottom depth (mbs)	Depth (mbs) of microbiology sampling		Sampling date (UTC)
	Latitude (E)	Longitude (N)		Minimum	Maximum
MR11-03
N1	38˚10.69	143˚33.09	3493	2466	3464	4.15.2011
R	38˚12.59	143˚47.29	5764	248	5680	4.15.2011
N2	38˚08.79	143˚19.09	2965	99	2927	4.16.2011
N3	38˚06.89	143˚05.09	1956	99	1940	4.16.2011
JKEO	38˚03.36	146˚22.68	5383	247	5372	4.26.2011
YK11-E03
E	38˚15.27	144˚02.24	7417	0	7407	5.26.2011
F	38˚15.97	144˚15.23	6497	2994	6487	5.25.2011
G	38˚17.25	144˚27.82	5940	1996	5930	5.25.2011
YK11-E04 Leg 2
2	38˚11.98	143˚11.02	2275	250	2251	6.16.2011
N2	38˚08.69	143˚19.02	2964	1001	2942	6.16.2011
4	38˚10.53	143˚32.96	3503	1000	3488	6.16.2011
R	38˚12.57	143˚47.14	5776	998	5723	6.17.2011
6	38˚14.96	143˚55.03	6652	3000	6631	6.17.2011
