# Supplementary material for: Distribution and Niche Separation of Planktonic Microbial Communities in the Water Columns from the Surface to the Hadal Waters of the Japan Trench under the Eutrophic Ocean
Source: Front Microbiol. 2016 Aug 10;7:1261. doi: 10.3389/fmicb.2016.01261 (PMC4978738; doi:10.3389/fmicb.2016.01261)
Supplement: Supplementary file 2 [file Table_2.XLS]

## Sheet: Sheet1
Table S2. Primers, probes and amplification conditions of PCR analyses in this study.
Target genes	Primers	Sequence (5' 3')	PCR conditions	References	Standard mixture for quantitative PCR
Clone analysis and detection
Prokaryotic SSU rRNA gene	U530F mix	See Nunoura et al,. 2012	96˚C for 5min, 30-40 x (96˚C 25s, 50˚C 45s, 72˚C 30s)	Nunoura et al., 2012
	U907R mix
Archaeal amoA	Arch-amoAF	STAATGGTCTGGCTTAGACG	96˚C for 5min, 30 x (96˚C 25s, 52˚C 30s,72˚C 60s)	Francis et al., 2005
	Arch-amoAR	GCGGCCATCCATCTGTATGT
Betaproteobacterial amoA	amoA-1F	GGGGHTTYTACTGGTGGT	96˚C for 4min, 30 x (96˚C 30s, 52˚C 60s, 72˚C 45s)	Stephen et al., 1999
	amoA-2R	CCCCTCKGSAAAGCCTTCTTC
Gammaproteobacterial amoA	amoA-3F	GGTGAGTGGGYTAACMG	96˚C for 4min, 30 x (96˚C 30s, 52˚C 60s, 72˚C 45s)	Purkhold et al., 2000
	amoB-4R	GCTAGCCACTTTCTGG
Nitrobacter nxrA	Nbacter_nxrA-F	GATAACGTYTTCCGCAGTA	94˚C for 3min, 45 x (94˚C 30s, 53˚C 45s, 72˚C 45s)	Nunoura et al., 2013
	Nbacter_nxrA-R	GACATCATGATGTCRAAGCC
Alpha- &	F1norA	CAGACCGACGTGTGCGAAAG	94˚C for 5min, 45 x (94˚C 30s, 52˚C 45s, 72˚C 45s)	Wertz et al., 2008
gammaproteobacterial nxrA	R1norA	TCYACAAGGAACGGAAGGTC
Quantitative PCR
Prokaryotic SSU rRNA gene	Uni340F	CCTACGGGRBGCASCAG	96˚C for 1min, 50 x (96˚C 25s, 57˚C 2 min)	Takai and Horikoshi, 2000 This study	Takai and Horikoshi, 2000 This study
	Uni516F	TGYCAGCMGCCGCGGTAAHACVNRS
	Uni806R	GGACTACNNGGGTATCTAAT
Archaeal SSU rRNA gene	Arch349F	GYGCASCAGKCGMGAAW	96˚C for 1min, 50 x (96˚C 25s, 58˚C 2 min)	Takai and Horikoshi, 2000 This study	Takai and Horikoshi, 2000 This study
	Arch516F	TGYCAGCCGCCGCGGTAAHACCVGC
	Arch806R	GGACTACVSGGGTATCTAAT
Nitrospina SSU rRNA gene	Nspina16S_283F	TGKWTAGCCRGCCTGA	94˚C for 5min, 50 x (94˚C 15s, 53˚C 15s, 72˚C 34s)	Nunoura et al., 2013	Nunoura et al., 2013
	Nspina16S_776R	CCCTRGCTTTCGTATCT
Betaproteobacterial amoA	amoA-1F	GGGGHTTYTACTGGTGGT	95˚C for 30s, 40 x (95˚C 5s, 54˚C 30s, 64˚C 34s)	Stephen et al., 1999	Nunoura et al., 2013
	amoA-2R	CCCCTCKGSAAAGCCTTCTTC
Nitrospira SSU rRNA gene	Nspra675f	GCGGTGAAATGCGTAGAKATCG	95˚C for 10min, 40 x (95˚C 20s, 58˚C 1min, 72˚C 40s)	Graham et al., 2007	Nunoura et al., 2013
	Nspra746r	TCAGCGTCAGRWAYGTTCCAGAG
	Nspra-723Taq	CGCCGCCTTCGCCACCG
Archaeal amoA group A	Group A JT 76F	ACTGATTGGGCCTGGACATCG	96˚C for 1min, 40 x (96˚C 20s, 64˚C 10s, 72˚C 34s)	Nunoura et al., 2015, this study	JT_StE_AamoA_0m_14 JT_StE_AamoA_0m_24 JT_StE_AamoA_400m_-31
	Group A JT 415R	AATGCAGTCTCDARHGGRTCWGCC
Archaeal amoA group Ba	Group Ba 138F	GGTGCWGTGTATTATCTYACATTTAC	96˚C for 1min, 40 x (96˚C 20s, 56˚C 15s, 72˚C 34s)	Nunoura et al., 2015	JT_StE_AamoA_1000m_17 JT_StE_AamoA_1000m_32 JT_StE_AamoA_5000m_30
	Group Ba 538R-2	AAYGTACAYGCTARTACMGMTCC
Archaeal amoA group Bb					JT_StE_AamoA_300m_20 JT_StE_AamoA_300m_31 JT_StE_AamoA_400m_29 JT_StE_AamoA_700m_03 JT_StE_AamoA_2000m_27 JT_StE_AamoA_4000m_05
	Group B JT 274F	CRTCCWATGTGGATHCCWTCDTG	96˚C for 1min, 40 x (96˚C 20s, 56˚C 15s, 72˚C 34s)	modified from Beman et al., 2008, this study
	Group Bb JT 546R	ARTGCYGCAAAYGTYACYGAYAG
Archaeal amoA group C&D					JT_StE_AamoA_4000m_13 JT_StE_AamoA_4000m_17 JT_StE_AamoA_7000m_03 JT_StE_AamoA_7000m_08 JT_StE_AamoA_7500m_08 JT_StE_AamoA_7500m_17 JT_StE_AamoA_7500m_22
	Group CD JT 76F	ACWGAYTGGGCYTGGACWTCV	96˚C for 1min, 40 x (96˚C 20s, 54˚C 15s, 72˚C 34s)	this study
	Group CD JT 257R	GGWGTDACAATRAAGTCRTAWGGATAT
