# Supplementary material for: Distribution and Niche Separation of Planktonic Microbial Communities in the Water Columns from the Surface to the Hadal Waters of the Japan Trench under the Eutrophic Ocean
Source: Front Microbiol. 2016 Aug 10;7:1261. doi: 10.3389/fmicb.2016.01261 (PMC4978738; doi:10.3389/fmicb.2016.01261)
Supplement: Supplementary file 4 [file Table_4.XLSX]

## Sheet: Site E
Table S4A. Composition of the SSU rRNA gene clone libraries from station E.
Taxa/division		Phylotype	0m	101m	202m	302m	403m	707m	1001m	1501m	1996m	3000m	3993m	4989m	5988m	6986m	7407m
Bacteria and plastids
Acidobacteria		JT_stE_100m_25		1
		JT_stE_300m_34				2
		JT_stE_300m_46				1
		JT_stE_400m_26					1
		JT_stE_700m_07						2
		JT_stE_700m_54						1				1
		JT_stE_1000m_33							1					1	1
		JT_stE_1500m_83				1				1			1
		JT_stE_1500m_91								1
		JT_stE_2000m_37									1
		JT_stE_2000m_79									1
		JT_stE_3000m_37										1
		JT_stE_4000m_42											1			2
		JT_stE_5000m_02					1		1			2	2	1	1
		JT_stE_5000m_48												1
		JT_stE_5000m_78												1
		JT_stE_6000m_91													1
		JT_stE_7500m_64															1
Actinobacteria		JT_stE_0m_74	3		1
		JT_stE_200m_65			1
		JT_stE_300m_86		4		1
		JT_stE_1000m_44							1				1	1
		JT_stE_1500m_46				1		1		1
		JT_stE_5000m_32												1
		JT_stE_7000m_60														1
Bacteroidetes		JT_stE_0m_17	2
		JT_stE_0m_41	3	1	1		1
		JT_stE_0m_51	1
		JT_stE_0m_65	3
		JT_stE_0m_68	5
		JT_stE_0m_91	1		1								3
		JT_stE_100m_28		1
		JT_stE_100m_39		1
		JT_stE_100m_95		1
		JT_stE_200m_04			1
		JT_stE_200m_15			1					2	1
		JT_stE_300m_03				1
		JT_stE_300m_10		1		1
		JT_stE_300m_58		3		1		2			1	1
		JT_stE_300m_60		1		1
		JT_stE_300m_61				1
		JT_stE_400m_07					3
		JT_stE_400m_38					1
		JT_stE_400m_45					3			1	1
		JT_stE_400m_48					1
		JT_stE_400m_63			1		1
		JT_stE_400m_84	2	1	2		1		2
		JT_stE_700m_47						2			2
		JT_stE_700m_49						1
		JT_stE_700m_75						1	1
		JT_stE_700m_91					1	1
		JT_stE_1000m_14							1
		JT_stE_1000m_39							1
		JT_stE_1500m_27				1				1
		JT_stE_2000m_15	1						1		1	1
		JT_stE_2000m_41						2			1
		JT_stE_2000m_50									1
		JT_stE_2000m_52									1
		JT_stE_2000m_55									1
		JT_stE_2000m_71									1
		JT_stE_2000m_76									1
		JT_stE_3000m_45			2		1	1		1	1
		JT_stE_3000m_75						1				1
		JT_stE_4000m_01											1
		JT_stE_4000m_15											1
		JT_stE_4000m_85											1
		JT_stE_4000m_86											1
		JT_stE_5000m_01												2	2	1
		JT_stE_6000m_19													1
		JT_stE_6000m_21				1						1	3		1		4
		JT_stE_6000m_69								1	1	2	1		1
		JT_stE_6000m_78													1
		JT_stE_6000m_88													1	1
		JT_stE_6000m_93													1		1
		JT_stE_7000m_34														1
		JT_stE_7000m_74												1		1
		JT_stE_7000m_91														1
		JT_stE_7500m_04															10
		JT_stE_7500m_11															1
		JT_stE_7500m_30															1
		JT_stE_7500m_34			1							1			1	1	1
		JT_stE_7500m_61	2											1		3	1
		JT_stE_7500m_124												3	4	5	3
		JT_stE_7500m_127															1
Chloroflexi	SAR202	JT_stE_400m_52					1		1
		JT_stE_1000m_68							1
		JT_stE_5000m_57												2
		JT_stE_6000m_29													1
	others	JT_stE_1000m_82
		JT_stE_6000m_86													1
		JT_stE_7000m_35														1
		JT_stE_7500m_15															2
		JT_stE_7500m_133															1
Chramidiae		JT_stE_100m_71		1
		JT_stE_2000m_33									1
Cyanobacteria		JT_stE_200m_39	11		1
chloroplast from phototrophic eukaryotes		JT_stE_1000m_69							1	1
		JT_stE_0m_86	1
		JT_stE_0m_92	1
		JT_stE_200m_78			1
		JT_stE_0m_70	2
		JT_stE_200m_11			1
		JT_stE_5000m_06	2	1								2		1
		JT_stE_0m_12	1
Deferribacteretes	SAR406	JT_stE_0m_03	1	1
	(Marine Group A)	JT_stE_100m_55		1
		JT_stE_100m_60		1
		JT_stE_200m_71			1
		JT_stE_300m_89				1
		JT_stE_400m_09					1
		JT_stE_400m_59				1	2	1	3	1		4	1		3		1
		JT_stE_700m_10		2				1
		JT_stE_700m_80						1		1	1
		JT_stE_1000m_93							1
		JT_stE_1500m_32								1	1				1
		JT_stE_1500m_85							1	1
		JT_stE_2000m_46								1	1
		JT_stE_2000m_61									1
		JT_stE_2000m_88									1
		JT_stE_3000m_38							1	1		2		1	1	1	1
		JT_stE_3000m_48										1
		JT_stE_4000m_06											1
		JT_stE_4000m_61											1
		JT_stE_4000m_79											1
		JT_stE_5000m_94				1						2		1
		JT_stE_6000m_17									2	1	1	1	1	2	2
		JT_stE_7000m_52														1
		JT_stE_7500m_52					1						1			2	1
Firmicutes		JT_stE_700m_30						1
		JT_stE_1500m_06								1
Gemmatimonadetes		JT_stE_200m_41			1
		JT_stE_400m_56					1
		JT_stE_1500m_37								1
		JT_stE_2000m_02		1		1			1		2
		JT_stE_4000m_29						1					2	2			1
		JT_stE_6000m_51													1
		JT_stE_6000m_58						1					1		1
		JT_stE_6000m_64										1	1		1	1
Nitrospinae		JT_stE_100m_31		1	2
		JT_stE_300m_47		5	2	1
		JT_stE_3000m_15				5	2	1	1	2	2	1
		JT_stE_5000m_45												1
		JT_stE_6000m_62													1
Nitrospirae		JT_stE_5000m_85												1
Planctomycetes		JT_stE_100m_33		1
		JT_stE_100m_65	2	1
		JT_stE_200m_48			1										1
		JT_stE_200m_52			1
		JT_stE_200m_74			5	1
		JT_stE_300m_06				1
		JT_stE_300m_65				1
		JT_stE_300m_66				1
		JT_stE_300m_71				1
		JT_stE_400m_37			1		1		1
		JT_stE_400m_93					1
		JT_stE_700m_26						1							1
		JT_stE_1000m_45							1
		JT_stE_1000m_61							1
		JT_stE_1500m_09								1
		JT_stE_1500m_10								1			1
		JT_stE_1500m_33							1	1	2
		JT_stE_1500m_50								1
		JT_stE_1500m_54								1
		JT_stE_1500m_70								1
		JT_stE_2000m_08									1
		JT_stE_2000m_30									1
		JT_stE_2000m_31						1	1		2	1			1
		JT_stE_3000m_41										1
		JT_stE_4000m_16											1			1
		JT_stE_4000m_83							1				1
		JT_stE_4000m_84											1
		JT_stE_5000m_18												1
		JT_stE_5000m_30												1		2
		JT_stE_5000m_54											1	1
		JT_stE_5000m_70												1			1
		JT_stE_6000m_14					1								1
		JT_stE_6000m_28											1	1	1	3	1
		JT_stE_6000m_37													1
		JT_stE_6000m_48													1
		JT_stE_6000m_61					1								1
		JT_stE_6000m_79													1
		JT_stE_7000m_42														1
		JT_stE_7000m_67														1
		JT_stE_7500m_46						1									1
		JT_stE_7500m_53															1
		JT_stE_7500m_104												1			3
		JT_stE_7500m_118															1
		JT_stE_7500m_129															1
		JT_stE_7500m_144															1
Proteobacteria
Alphaproteobacteria	SAR11	JT_stE_400m_80				1	1
		JT_stE_1000m_96			1	3		1	1		2	2	3	1
		JT_stE_7000m_16	9	2	3	1	5	1				1	1	1		1
		JT_stE_7000m_30							1	5			2			1
	others	JT_stE_7000m_66														1
		JT_stE_0m_32	1
		JT_stE_0m_89	8
		JT_stE_100m_02	6	5
		JT_stE_100m_67	1	1	4											1
		JT_stE_200m_20			1
		JT_stE_200m_35	4	2	1
		JT_stE_300m_04				1
		JT_stE_4000m_28											1
		JT_stE_5000m_51												1	3	4	9
		JT_stE_6000m_06								1					1
		JT_stE_7000m_70														1
		JT_stE_100m_48		1
		JT_stE_0m_58	1	1
		JT_stE_100m_20		1
		JT_stE_100m_66		1	1								1
		JT_stE_100m_75		1
		JT_stE_200m_32			1		1
		JT_stE_200m_33			1
		JT_stE_200m_89			1
		JT_stE_400m_18					1
		JT_stE_700m_42						1
		JT_stE_700m_52						1
		JT_stE_700m_78						1
		JT_stE_1500m_61								2
		JT_stE_1500m_71								1
		JT_stE_2000m_21									1
		JT_stE_3000m_06										1
		JT_stE_4000m_04											1
		JT_stE_4000m_48											1
		JT_stE_4000m_82	1										1
		JT_stE_6000m_27													2
		JT_stE_7000m_05													2	1
		JT_stE_7000m_13														1
		JT_stE_7000m_37														1	1
		JT_stE_7000m_63													1	1	1
		JT_stE_7500m_88															1
Betaproteobacteria	Nitrosospira	JT_stE_100m_49		3	2
	others	JT_stE_0m_61	2							1
		JT_stE_4000m_25											1
		JT_stE_4000m_46											1
Deltaproteobacteria	SAR324	JT_stE_400m_41					1
		JT_stE_400m_49					1
		JT_stE_1500m_40								1
		JT_stE_3000m_63										1
		JT_stE_4000m_23											1			1
		JT_stE_5000m_96			2	5	6	13	12	14	10	9	5	7	4	2	1
		JT_stE_7000m_02														1
		JT_stE_7500m_41															1
	others	JT_stE_5000m_14												1
		JT_stE_700m_96						1
		JT_stE_1000m_01							1
		JT_stE_4000m_68											1
		JT_stE_7500m_07															1
		JT_stE_300m_02				1
		JT_stE_700m_46						1
		JT_stE_1000m_59							1
		JT_stE_1500m_04								1			1
		JT_stE_2000m_74									1
		JT_stE_3000m_96										1
		JT_stE_5000m_17												1		1
		JT_stE_5000m_38												1
		JT_stE_5000m_66											1	1
		JT_stE_6000m_04		1											1
		JT_stE_6000m_12						1							1	1
		JT_stE_7000m_09														1
		JT_stE_7500m_42															1
Gammaproteobacteria	Agg47	JT_stE_100m_09		1	1
		JT_stE_100m_17		1
		JT_stE_1500m_49				1		1	1	1	1		1				1
	SUP05	JT_stE_4000m_07	2	1			2		4				1	3		2	14
		JT_stE_7000m_88														6
	other sulfur-oxidizing	JT_stE_2000m_11									1
	group relatives	JT_stE_2000m_87									1
		JT_stE_2000m_93			7	2		5		2	1	2	2		1
		JT_stE_7500m_137															1
	others	JT_stE_400m_91					1
		JT_stE_100m_14		1
		JT_stE_200m_34	2		2
		JT_stE_400m_71					1
		JT_stE_2000m_19									1
		JT_stE_3000m_73					1					1
		JT_stE_700m_24						1
		JT_stE_1500m_80								1
		JT_stE_3000m_27										1
		JT_stE_7000m_40														1
		JT_stE_7500m_01														1	4
		JT_stE_5000m_33												1
		JT_stE_6000m_42													1
		JT_stE_7000m_36														1
		JT_stE_400m_32					1
		JT_stE_0m_20	1
		JT_stE_100m_87		1
		JT_stE_1000m_57							1					1
		JT_stE_100m_53	1	1
		JT_stE_100m_76	2	1	1
		JT_stE_100m_89		1	2
		JT_stE_200m_27			1
		JT_stE_200m_29			1
		JT_stE_200m_47			1
		JT_stE_400m_13			1		1	1
		JT_stE_400m_55					1
		JT_stE_400m_66					1
		JT_stE_700m_11						1
		JT_stE_700m_39						1
		JT_stE_1000m_66		2					1
		JT_stE_1500m_14								1
		JT_stE_1500m_92								2
		JT_stE_2000m_24			2			1	1		2				1
		JT_stE_4000m_40	1										1
		JT_stE_4000m_50											1
		JT_stE_4000m_78											1			1
		JT_stE_5000m_08							2	1	4	1	4	4	2
		JT_stE_5000m_31												1
		JT_stE_5000m_79	1						2	1				1
		JT_stE_6000m_67													1
		JT_stE_6000m_70													1
		JT_stE_7000m_11														1
		JT_stE_7000m_23														1
		JT_stE_7000m_24														1
		JT_stE_7500m_09															1
		JT_stE_7500m_48															1
		JT_stE_7500m_55								1	2		2	4	3		2
		JT_stE_7500m_126															1
Epsilonproteobacteria		JT_stE_7500m_10															1
		JT_stE_7500m_20															1
Verrucomicrobia		JT_stE_0m_35	1
		JT_stE_0m_93	1
		JT_stE_100m_05		1
		JT_stE_400m_51					1
		JT_stE_1500m_56							1	1
		JT_stE_2000m_66									1
		JT_stE_5000m_36												1
		JT_stE_7000m_77					1									1
Ca. Atribacteria JS1		JT_stE_100m_21		1
		JT_stE_1000m_76							1
		JT_stE_4000m_93											1
		JT_stE_5000m_28												1
OD1		JT_stE_5000m_24												1
WS1		JT_stE_7500m_112															1
		JT_stE_7500m_119															1
WS3		JT_stE_1500m_39								1
		JT_stE_2000m_94									1
		JT_stE_4000m_10						1					1
other Bacteria		JT_stE_4000m_75											1
Archaea
Thaumarchaeota	Marine Group I	JT_stE_100m_15		1
		JT_stE_100m_78		1
		JT_stE_200m_26			2	2
		JT_stE_300m_70		5		35	7	13	22	18	9	6
		JT_stE_400m_06					1
		JT_stE_700m_01				1		1
		JT_stE_700m_13				1		1
		JT_stE_700m_35				8	1	2	1	5	1	2
		JT_stE_700m_53		4		1	1	3
		JT_stE_700m_56		1				1
		JT_stE_1500m_74								1
		JT_stE_3000m_87										1
		JT_stE_4000m_77				1	1		5	4	14	20	16	21	15	4	6
		JT_stE_6000m_80													1
		JT_stE_7000m_01														1
		JT_stE_7500m_115															1
		JT_stE_7500m_26
		JT_stE_7500m_62		16	15	2	21	9	4				3	7	12	9	14
	FSCG/SL12	JT_stE_3000m_94					1					1
MCG		JT_stE_7000m_71														1
Euryarchaeota	MGII	JT_stE_100m_86		2			1								1
		JT_stE_400m_57					1
		JT_stE_1000m_6						3	1				2
		JT_stE_1500m_3	1		2	1		1		1	2	1
		JT_stE_2000m_83									1	2	1				1
		JT_stE_3000m_13						1				1
		JT_stE_6000m_32													1
	DHVE4	JT_stE_7500m_139															1
	DHVE6	JT_stE_1500m_34								1
		JT_stE_1500m_93								1
		JT_stE_5000m_20												1
		JT_stE_5000m_72												1
		JT_stE_7000m_62														1
		JT_stE_7500m_43													1		1
total			90	92	85	95	89	93	89	95	90	81	92	91	93	85	112

## Sheet: Site 2
Table S4B. Composition of the SSU rRNA gene clone libraries from station 2.
		Phylotype	249m	500m	1000m	1961m	2250m
Bacteria
Acidobacteria		JT_st2_2250m_27					1
		JT_st2_2250m_43					1
Actinobacteria		JT_st2_2000m_58				1
		JT_st2_2000m_90	1	3	2	1	2
Bacteroidetes		JT_st2_250m_12	4	1
		JT_st2_250m_29	4	5		1
		JT_st2_250m_34	1
		JT_st2_250m_39	1
		JT_st2_250m_65	1
		JT_st2_250m_68	2				1
		JT_st2_250m_96	1	4	6	6
		JT_st2_500m_25		1
		JT_st2_500m_49		3
		JT_st2_500m_80	1	1	1		1
		JT_st2_1000m_56			1
		JT_st2_1000m_90			1
		JT_st2_2000m_04				2
		JT_st2_2000m_24				1
		JT_st2_2000m_33	1		1	2	1
		JT_st2_2000m_76				1
		JT_st2_2000m_77				1
		JT_st2_2000m_84				1
		JT_st2_2000m_95				1
		JT_st2_2250m_02					2
		JT_st2_2250m_04	3		5	2	1
		JT_st2_2250m_89					1
		JT_st2_500m_66		1
		JT_st2_2000m_49			1	1	1
		JT_st2_2250m_25					1
		JT_st2_2250m_48					1
		JT_st2_1000m_07			1
		JT_st2_2250m_15					1
		JT_st2_2250m_31					1
		JT_st2_500m_79		1
		JT_st2_1000m_61			1
		JT_st2_2250m_36					1
Chloroflexi	SAR202	JT_st2_250m_51	1
		JT_st2_250m_72	1
Cyanobacteria		JT_st2_1000m_76			1
Deferribacteres	SAR406	JT_st2_500m_02		1
	(Marine Group A)	JT_st2_500m_09		1
		JT_st2_500m_42		1
		JT_st2_500m_72		1		1
		JT_st2_1000m_44			1	1
		JT_st2_2000m_42				1
		JT_st2_2000m_78			1	1
		JT_st2_2250m_17			1		1
		JT_st2_2250m_23					1
		JT_st2_2250m_45					1
		JT_st2_2250m_59					1
		JT_st2_2250m_76					1
	others	JT_st2_1000m_03			1
Gemmatimonadetes		JT_st2_1000m_13			1
		JT_st2_2000m_13				1
Lentisphaerae		JT_st2_250m_28	1
		JT_st2_2250m_51					1
Nitrospinae		JT_st2_1000m_66		1	2	1	1
		JT_st2_1000m_68			1
		JT_st2_2000m_41				1	1
Planctomycetes		JT_st2_250m_01	3
		JT_st2_500m_52		1
		JT_st2_500m_83		1
		JT_st2_1000m_12			1
		JT_st2_1000m_32		1	1
		JT_st2_1000m_47			1
		JT_st2_2250m_18			1	1	2
		JT_st2_250m_38	1
		JT_st2_2000m_61				1
		JT_st2_250m_47	1
		JT_st2_500m_21		1
		JT_st2_1000m_62			1
		JT_st2_1000m_35		1	2	2
		JT_st2_2000m_45				1
Proteobacteria
Alphaproteobacteria	SAR11	JT_st2_250m_35	2	2
		JT_st2_1000m_24			2
		JT_st2_1000m_72	1	3	3		1
		JT_st2_1000m_88			1
		JT_st2_2000m_02		1		5
		JT_st2_2000m_06				2
		JT_st2_2000m_52				2
		JT_st2_2250m_96					1
	others	JT_st2_250m_43	1
		JT_st2_250m_45	2		1
		JT_st2_2000m_66				1
		JT_st2_2250m_16					1
		JT_st2_2250m_47					1
		JT_st2_2250m_65					1
		JT_st2_2250m_72				1	1
Deltaproteobacteria	SAR324	JT_st2_250m_14	2	5	10	2	5
		JT_st2_500m_19		1
	othres	JT_st2_1000m_95			1
		JT_st2_1000m_06			1
		JT_st2_2250m_10					1
		JT_st2_2000m_40				1
		JT_st2_2000m_87				1
		JT_st2_2250m_35					1
Gammaproteobacteria		JT_st2_250m_09	1
		JT_st2_250m_15	2	1
		JT_st2_500m_12		1
		JT_st2_1000m_14			1
		JT_st2_2250m_29					1
		JT_st2_2250m_34					1
		JT_st2_2250m_37					1
		JT_st2_2250m_40		1			1
		JT_st2_2250m_88					1
		JT_st2_250m_16	1
		JT_st2_500m_24		1
		JT_st2_500m_57		1
		JT_st2_1000m_10			1	1
		JT_st2_1000m_45	7	5	3	5	8
		JT_st2_2000m_18			1	4
		JT_st2_2000m_75				1
		JT_st2_2250m_46					1
		JT_st2_2250m_79			1	3	1
		JT_st2_2250m_87				1	1
		JT_st2_250m_56	1
		JT_st2_1000m_30			2	6	2
		JT_st2_1000m_36			2
		JT_st2_500m_20		2
		JT_st2_500m_62		2	3	3	1
		JT_st2_2000m_17				2
		JT_st2_1000m_37			1
		JT_st2_250m_11	1
		JT_st2_2000m_89				1
		JT_st2_2250m_08					1
		JT_st2_2250m_92					1
other Proteobacteria		JT_st2_500m_44		1
		JT_st2_2000m_25				1
		JT_st2_2250m_13		1			1
Verrucomicrobia		JT_st2_250m_76	2	1	2		2
		JT_st2_500m_32		1
		JT_st2_500m_34		1
other Bacteria		JT_st2_500m_61		1
		JT_st2_1000m_21			1
		JT_st2_2000m_23				2
Archaea
Thaumarchaeota	Marine Group I	JT_st2_250m_32	2	2
		JT_st2_500m_13		4		6
		JT_st2_500m_27		1
		JT_st2_500m_43		1	4	2	3
		JT_st2_500m_67	1	1	1
		JT_st2_1000m_23	19	13	1	1	5
		JT_st2_2250m_20			9		10
		JT_st2_2250m_56	1			1	1
		JT_st2_2250m_91					1
Euryarchaeota	DHVEG 6	JT_st2_2250m_32					1
total			74	84	88	88	84

## Sheet: Site F
Table S4C. Composition of the SSU rRNA gene clone libraries from station F.
			3992m	5487m	6486m
Bacteria
Acidobacteria		JT_stF_3992m_37	1
		JT_stF_3992m_81	1
		JT_stF_6486m_94			1
Bacteroidetes		JT_stF_3992m_04	1
		JT_stF_3992m_18	1
		JT_stF_3992m_23	1
		JT_stF_3992m_39	1	1
		JT_stF_3992m_53	1
		JT_stF_5487m_17		1
		JT_stF_5487m_36		2	1
		JT_stF_5487m_68		1
		JT_stF_5487m_76		1
		JT_stF_5487m_84	2	2
		JT_stF_5487m_86		1
		JT_stF_5487m_92		2
		JT_stF_6486m_09			1
		JT_stF_6486m_16		3	3
		JT_stF_6486m_30			1
		JT_stF_6486m_43			1
		JT_stF_6486m_38			1
		JT_stF_6486m_47			1
		JT_stF_6486m_56			1
		JT_stF_6486m_76			1
Chlorobi		JT_stF_5487m_57		1
Chloroflexi	SAR202	JT_stF_6486m_32			1
	others	JT_stF_5487m_78		1
chloroplast from phototrophic eukaryotes		JT_stF_3992m_33	2		1
Deferribacteres	SAR406	JT_stF_3992m_08	1
	(Marine group A)	JT_stF_3992m_24	1
		JT_stF_3992m_30	1		1
		JT_stF_3992m_84	1	1	2
		JT_stF_5487m_44	2	3
		JT_stF_5487m_60		1
		JT_stF_6486m_07			1
		JT_stF_6486m_15			1
		JT_stF_6486m_23	2	4	1
		JT_stF_6486m_27			2
		JT_stF_6486m_36			1
Gemmatimonadetes		JT_stF_3992m_25	1
		JT_stF_5487m_28		1	1
		JT_stF_6486m_42			1
Nitrospinae		JT_stF_3992m_73	1		1
Planctomycetes		JT_stF_3992m_02	1
		JT_stF_3992m_32	1
		JT_stF_3992m_62	1
		JT_stF_5487m_09		1
		JT_stF_5487m_58	1	1	1
		JT_stF_5487m_61		1
		JT_stF_6486m_24			1
		JT_stF_6486m_90			1
		JT_stF_6486m_91		3	1
Proteobacteria
Alphaproteobacteria	SAR11	JT_stF_3992m_74	2
		JT_stF_5487m_19		5
		JT_stF_5487m_66	5	1
		JT_stF_5487m_95		1	2
		JT_stF_6486m_13			1
	others	JT_stF_3992m_27	1
		JT_stF_3992m_80	1
		JT_stF_5487m_67		1	4
		JT_stF_5487m_89		1
		JT_stF_6486m_02		6	3
		JT_stF_6486m_28			1
		JT_stF_6486m_31		1	1
		JT_stF_6486m_45			1
		JT_stF_6486m_46			1
		JT_stF_6486m_59			1
		JT_stF_6486m_63			1
Deltaproteobacteria	SAR324	JT_stF_3992m_16	6	2
	others	JT_stF_3992m_19	1
		JT_stF_3992m_56	1
		JT_stF_5487m_23		1
		JT_stF_5487m_45		1	1
		JT_stF_6486m_26			1
		JT_stF_6486m_52			1
		JT_stF_6486m_53			1
		JT_stF_6486m_86			1
		JT_stF_6486m_96			1
Gammaproteobacteria	SUP05	JT_stF_3992m_07	3	1
	Thiotrichales	JT_stF_6486m_39			1
	others	JT_stF_3992m_03	1
		JT_stF_3992m_10	1
		JT_stF_3992m_05	5		2
		JT_stF_3992m_28	1
		JT_stF_3992m_66	3	1
		JT_stF_3992m_78	1
		JT_stF_3992m_90	1
		JT_stF_5487m_05		2	1
		JT_stF_5487m_11		1
		JT_stF_5487m_21		1
		JT_stF_5487m_51		1
		JT_stF_6486m_05			4
		JT_stF_6486m_08			3
		JT_stF_6486m_19			1
		JT_stF_6486m_25		2	1
		JT_stF_6486m_62			1
		JT_stF_6486m_79			1
		JT_stF_6486m_80			1
Epsilonproteobacteria		JT_stF_6486m_03			1
other Proteobacteria		JT_stF_6486m_55			2
Verrucomicrobia		JT_stF_3992m_34	1
TM6		JT_stF_3992m_86	1
other Bacteria		JT_stF_6486m_49			1
Archaea
Thaumarchaeota	Marine Group I	JT_stF_3992m_06	5
		JT_stF_3992m_55	1
		JT_stF_5487m_02		6	7
		JT_stF_5487m_70		1
		JT_stF_6486m_11	23	11	5
Euryarchaeota		JT_stF_5487m_13		1
	Marine Group III	JT_stF_5487m_16		1
	DHVE6	JT_stF_5487m_85		1
		JT_stF_6486m_65			1
Total			89	82	85
