# Supplementary material for: Distribution and Niche Separation of Planktonic Microbial Communities in the Water Columns from the Surface to the Hadal Waters of the Japan Trench under the Eutrophic Ocean
Source: Front Microbiol. 2016 Aug 10;7:1261. doi: 10.3389/fmicb.2016.01261 (PMC4978738; doi:10.3389/fmicb.2016.01261)
Supplement: Supplementary file 5 [file Table_5.XLS]

## Sheet: Sheet2
Table S5. Composition of the archaeal amoA gene clone libraries from station E.
Phylogroup	Phylotype	0m	101m	202m	302m	403m	707m	1001m	1501m	1996m	3000m	3993m	4989m	5988m	6986m	7407m
A
	JT_stE_AamoA_0m_14	7	4		1
	JT_stE_AamoA_0m_24	17	14			1
	JT_stE_AamoA_0m_26	1
	JT_stE_AamoA_0m_30	5	1		1		1	1
	JT_stE_AamoA_100m_12		1
	JT_stE_AamoA_100m_17		1
	JT_stE_AamoA_100m_19		2
	JT_stE_AamoA_100m_24		2
	JT_stE_AamoA_100m_27		1
	JT_stE_AamoA_200m_23			2
	JT_stE_AamoA_200m_24			1
	JT_stE_AamoA_300m_04				1
	JT_stE_AamoA_300m_07				1	3	2
	JT_stE_AamoA_400m_31			2		14	14	3
	JT_stE_AamoA_700m_08						1
Ba
	JT_stE_AamoA_100m_18		1
	JT_stE_AamoA_200m_17			2
	JT_stE_AamoA_300m_06				2
	JT_stE_AamoA_300m_25				1
	JT_stE_AamoA_400m_03					1
	JT_stE_AamoA_400m_15					1
	JT_stE_AamoA_1000m_17				1	3	1	6	4	3		1
	JT_stE_AamoA_1000m_18							2	1	1
	JT_stE_AamoA_1000m_32			1	4		2	4	3	5
	JT_stE_AamoA_1500m_23								2	1
	JT_stE_AamoA_2000m_06									1	1
	JT_stE_AamoA_2000m_25									1
	JT_stE_AamoA_3000m_25										1
	JT_stE_AamoA_4000m_26											4
	JT_stE_AamoA_5000m_03												2	3		1
	JT_stE_AamoA_5000m_17												9		1	2
	JT_stE_AamoA_5000m_18											1	1		1
	JT_stE_AamoA_5000m_30							1	1	2	5	13	11	26	20	18
	JT_stE_AamoA_7000m_19									1					1
	JT_stE_AamoA_7500m_15															1
Bb1
	JT_stE_AamoA_100m_15		1
	JT_stE_AamoA_200m_01			1
	JT_stE_AamoA_300m_11				1	2
	JT_stE_AamoA_300m_20		2	1	4			1
	JT_stE_AamoA_300m_21				1
	JT_stE_AamoA_400m_29					2		1	1
	JT_stE_AamoA_700m_05						1
	JT_stE_AamoA_2000m_14									3		5
	JT_stE_AamoA_4000m_05			2					4		12	3
Bb2
	JT_stE_AamoA_200m_22			1
	JT_stE_AamoA_200m_27			13	1	1
	JT_stE_AamoA_300m_08				2
	JT_stE_AamoA_300m_29				1
	JT_stE_AamoA_300m_31		2	5	6		1	8	2
	JT_stE_AamoA_400m_32					1	2
	JT_stE_AamoA_700m_03				1		3	1	7	8
	JT_stE_AamoA_700m_23						1
	JT_stE_AamoA_2000m_27				2	3	2	3	6	6	12	1	7
Bc
	JT_stE_AamoA_7000m_01														2
C
	JT_stE_AamoA_4000m_13											2
	JT_stE_AamoA_7000m_08														3
	JT_stE_AamoA_7500m_17															1
D
	JT_stE_AamoA_4000m_17											1
	JT_stE_AamoA_5000m_26												1
	JT_stE_AamoA_7000m_03														1
	JT_stE_AamoA_7500m_08															4
	JT_stE_AamoA_7500m_22															1
		30	32	31	31	32	31	31	31	32	31	31	31	29	29	28
